# Supplementary material for: Real-World Snapshot of Dietary Patterns in Subjects Living with Chronic Kidney Disease
Source: Nutrients. 2025 Dec 11;17(24):3864. doi: 10.3390/nu17243864 (PMC12735972; doi:10.3390/nu17243864)
Supplement: Supplementary file 1 [file nutrients-17-03864-s001.zip]

Archive with 1 entries (1 files):
- nutrients-3987597-supplementary.pdf
